# Supplementary material for: Feasibility and preliminary validity evidence for remote video-based assessment of clinicians in a global health setting
Source: PLoS One. 2019 Aug 2;14(8):e0220565. doi: 10.1371/journal.pone.0220565 (PMC6677291; doi:10.1371/journal.pone.0220565)
Supplement: S1 Dataset — (XLSX) [file pone.0220565.s010.xlsx]

## Sheet: Sheet1
Participant	Instructor Status	Evaluator	Case	General Assessment/Competencies Score (4)	Assessment (2)	Applies Monitors (2)	Oxygen Therapy (2)	Intravenous (IV) line placement (2)	Intraosseous (IO) placement (2)	Fluid Bolus (2)	Nebulizer Therapy (2)	Medication administration (excludes nebulized medications) (2)	Reassessment (2)	Arrange Transport (2)	Total Score	Possible Score
4	1	1	1	4	2	2	2	2	999	999	999	2	0	2	16	18
4	1	2	1	3	1	2	2	2	999	999	999	0	2	2	14	18
4	1	3	1	4	2	2	2	2	999	999	999	2	1	2	17	18
4	1	4	1	3	2	2	2	2	999	999	999	2	1	2	16	18
4	1	5	1	3	2	2	2	2	999	999	999	1	0	2	14	18
9	1	1	1	4	2	2	1	2	999	999	999	2	2	2	17	18
9	1	2	1	3	1	2	2	2	999	999	999	1	2	2	15	18
9	1	3	1	4	2	2	2	2	999	999	999	2	2	2	18	18
9	1	4	1	3	2	2	2	1	999	999	999	1	2	2	15	18
9	1	5	1	3	1	2	1	1	999	999	999	2	2	2	14	18
2	1	1	2	3	2	2	2	2	999	999	1	2	2	0	16	20
2	1	2	2	4	2	2	2	2	999	999	1	1	1	1	16	20
2	1	3	2	2	2	2	2	2	999	999	2	1	2	0	15	20
2	1	4	2	3	2	2	2	2	999	999	2	1	2	0	16	20
2	1	5	2	3	2	2	2	2	999	999	2	1	2	2	18	20
10	1	1	2	1	1	2	2	0	999	999	1	0	0	0	7	20
10	1	2	2	1	1	2	1	0	999	999	1	0	0	0	6	20
10	1	3	2	1	1	2	1	0	999	999	2	0	2	0	9	20
10	1	4	2	1	0	1	2	0	999	999	1	0	0	0	5	20
10	1	5	2	1	0	1	1	0	999	999	1	0	2	0	6	20
6	0	1	2	2	1	1	2	2	999	999	1	0	1	2	12	20
6	0	2	2	1	0	1	2	2	999	999	1	0	0	2	9	20
6	0	3	2	1	1	1	2	2	999	999	2	0	1	2	12	20
6	0	4	2	1	1	1	2	0	999	999	1	0	2	2	10	20
6	0	5	2	1	0	1	2	2	999	999	1	1	2	2	12	20
1	1	1	3	2	1	2	2	999	2	2	999	999	1	0	12	18
1	1	2	3	2	1	2	2	999	2	2	999	999	1	1	13	18
1	1	3	3	2	2	2	2	999	2	2	999	999	1	1	14	18
1	1	4	3	2	1	1	2	999	2	2	999	999	1	0	11	18
1	1	5	3	2	2	2	2	999	2	2	999	999	1	1	14	18
12	1	1	3	2	2	2	0	999	1	2	999	999	0	0	9	18
12	1	2	3	2	1	2	0	999	2	2	999	999	0	0	9	18
12	1	3	3	2	2	2	0	999	2	2	999	999	0	0	10	18
12	1	4	3	1	1	2	0	999	2	2	999	999	0	0	8	18
12	1	5	3	2	1	2	0	999	1	2	999	999	0	0	8	18
5	0	1	3	1	0	2	0	999	2	2	999	999	0	0	7	18
5	0	2	3	1	1	2	0	999	2	2	999	999	0	0	8	18
5	0	3	3	0	0	1	0	999	2	2	999	999	1	0	6	18
5	0	4	3	0	0	0	0	999	2	2	999	999	2	0	6	18
5	0	5	3	1	0	1	0	999	2	1	999	999	0	0	5	18
3	1	1	4	1	1	0	2	999	2	2	999	0	0	0	8	20
3	1	2	4	1	1	1	2	999	2	2	999	0	0	0	9	20
3	1	3	4	2	1	0	2	999	2	2	999	0	0	0	9	20
3	1	4	4	1	1	0	1	999	2	1	999	0	0	0	6	20
3	1	5	4	1	0	0	1	999	2	1	999	0	0	0	5	20
8	1	1	4	0	1	2	1	999	1	0	999	1	0	0	6	20
8	1	2	4	1	1	2	1	999	1	0	999	0	0	0	6	20
8	1	3	4	0	0	2	1	999	0	0	999	2	0	0	5	20
8	1	4	4	0	0	1	1	999	0	0	999	0	0	0	2	20
8	1	5	4	1	1	2	1	999	0	0	999	1	1	1	8	20
11	0	1	4	0	1	2	2	999	0	0	999	0	0	0	5	20
11	0	2	4	1	0	1	2	999	0	0	999	0	0	0	4	20
11	0	3	4	0	0	2	2	999	0	0	999	0	0	0	4	20
11	0	4	4	0	0	1	2	999	0	0	999	0	0	0	3	20
11	0	5	4	1	0	1	2	999	1	0	999	1	0	0	6	20
Case 1 = Lower Respiratory Tract Infection (LRTI)
Case 2 = Lower Airway Obstruction (LAO)
Case 3 = Hypovolemic Shock from Severe Dehydration (HSSD)
Case 4 = LRTI + Distributive Shock from Sepsis (LRTI+DSS)
Instructor Status: 1 = Instructor, 0 = Instructor Candidate
999 = Not assessed in this case
